# Supplementary material for: Detection of new drivers of frequent B-cell lymphoid neoplasms using an integrated analysis of whole genomes
Source: PLoS One. 2021 May 4;16(5):e0248886. doi: 10.1371/journal.pone.0248886 (PMC8096002; doi:10.1371/journal.pone.0248886)
Supplement: S1 Table — (XLSX) [file pone.0248886.s005.xlsx]

## Sheet: Sheet1
gene_name	n_syn	n_mis	n_non	n_spl	n_ind	wmis_cv	wnon_cv	wspl_cv	wind_cv	pmis_cv	ptrunc_cv	pallsubs_cv	pind_cv	qmis_cv	qtrunc_cv	qallsubs_cv	pglobal_cv	qglobal_cv
IGLL5	50	103	3	8	6	8.20064	9.06714	9.06714	175.292	0	1.79712e-07	0	7.05663e-08	0	0.000186208	0	0	0
SOCS1	15	53	3	0	7	9.13474	12.5603	12.5603	142.557	0	0.00235746	0	5.69219e-08	0	0.57651	0	0	0
TP53	2	46	0	2	3	31.9734	15.9797	15.9797	122.311	0	0.00998023	0	5.59393e-05	0	0.8937	0	0	0
BTG2	8	38	2	0	0	14.8284	10.5441	10.5441	0	0	0.0189457	0	1	0	0.8937	0	0	0
ID3	2	27	8	3	4	20.6173	95.2058	95.2058	57.4589	7.40519e-14	2.9976e-15	0	0.000136133	2.12539e-10	8.60355e-12	0	0	0
GNA13	2	23	6	6	8	19.4073	107.718	107.718	110.498	2.65155e-12	1.11022e-16	0	9.56852e-08	5.32722e-09	3.71758e-13	0	0	0
TMSB4X	4	10	5	10	5	34.3948	276.967	276.967	170.424	1.32501e-10	0	0	4.2493e-07	2.21839e-07	0	0	0	0
CREBBP	8	58	17	6	19	5.25418	21.8793	21.8793	71.339	6.80994e-09	0	0	1.25139e-08	6.52802e-06	0	0	0	0
B2M	3	12	6	7	8	18.9123	164.202	164.202	125.876	6.82338e-09	0	0	3.96261e-08	6.52802e-06	0	0	0	0
TNFRSF14	3	16	9	10	13	9.19708	106.261	106.261	216.345	1.01865e-06	0	0	1.50528e-12	0.000682189	0	0	0	0
KMT2D	9	28	47	9	57	1.53546	37.7641	37.7641	134.713	0.210699	0	0	1.09137e-16	0.845891	0	0	0	0
ARID1A	6	10	13	3	15	1.13376	24.1651	24.1651	58.9955	0.788675	2.61124e-13	1.27787e-13	2.60284e-07	0.938867	6.55781e-10	1.83383e-10	0	0
HLA-A	1	11	6	2	5	8.33573	69.8012	69.8012	68.3317	0.000148529	1.56371e-10	1.26198e-10	2.4877e-05	0.0497349	2.85604e-07	1.20735e-07	1.08025e-13	1.66948e-10
EBF1	5	20	3	8	2	6.67983	34.9143	34.9143	34.3557	1.8449e-06	1.12143e-11	7.38076e-13	0.00521059	0.00112321	2.50339e-08	9.88579e-10	1.3145e-13	1.72589e-10
EZH2	2	37	0	0	0	19.3787	0	0	0	1.9984e-15	0.4837	3.9968e-15	1	8.02998e-12	0.8937	6.69165e-12	1.36557e-13	1.72589e-10
HIST1H1E	10	48	0	0	1	8.86571	0	0	3.43234	3.77476e-15	0.562725	2.12053e-14	0.189805	1.26398e-11	0.8937	3.27719e-11	1.37446e-13	1.72589e-10
CD58	0	2	3	3	5	5.21889	120.802	120.802	129.832	0.109539	1.41125e-09	9.76277e-09	1.48463e-06	0.845891	2.36279e-06	6.76358e-06	4.76397e-13	5.63017e-10
CCND3	3	10	0	0	12	6.84859	0	0	185.973	0.000237033	0.635432	0.000902479	2.18949e-11	0.071078	0.8937	0.174343	6.43263e-13	7.17989e-10
HLA-B	2	14	6	3	2	8.68578	62.367	62.367	30.3681	1.16096e-05	1.70046e-11	3.39262e-12	0.00647227	0.00555352	3.4164e-08	4.00948e-09	7.12541e-13	7.53456e-10
MEF2B	1	19	3	3	2	13.8165	62.8817	62.8817	48.251	3.83854e-08	2.58612e-08	2.42197e-11	0.00282626	3.35304e-05	3.24736e-05	2.43299e-08	2.1434e-12	2.15315e-09
ZFP36L1	3	13	1	5	7	4.3021	54.1727	54.1727	47.5201	0.0025304	2.22992e-08	3.30134e-08	2.9259e-05	0.449522	2.98675e-05	2.04339e-05	2.76893e-11	2.64907e-08
MYC	20	60	0	3	0	5.36563	3.19993	3.19993	0	2.45803e-13	0.101861	2.09133e-12	1	6.17304e-10	0.8937	2.62605e-09	5.83339e-11	5.13593e-08
HIST1H1C	4	31	0	0	1	12.7676	0	0	2.71663	1.82887e-12	0.613624	9.5487e-12	0.220816	4.08265e-09	0.8937	1.06579e-08	5.87956e-11	5.13593e-08
PIM1	29	45	1	4	4	3.88359	4.78614	4.78614	38.8693	4.95423e-09	0.00696522	6.51614e-09	0.000495	5.52974e-06	0.8937	4.84873e-06	8.85717e-11	7.41456e-08
SGK1	9	30	2	5	2	6.53884	12.1658	12.1658	19.1666	6.12464e-09	1.2021e-05	3.19997e-10	0.0140831	6.47632e-06	0.00928902	2.9223e-07	1.22242e-10	9.82387e-08
MEF2BNB-MEF2B	3	17	3	3	2	7.89938	37.854	37.854	47.945	3.65822e-06	1.85364e-07	2.49024e-09	0.00285934	0.00198641	0.000186208	2.00125e-06	1.89888e-10	1.46732e-07
BCL2	92	82	0	0	0	2.87758	0	0	0	1.29491e-11	0.0813011	1.26125e-11	1	2.36509e-08	0.8937	1.33367e-08	3.29139e-10	2.44916e-07
P2RY8	0	17	0	0	3	22.4479	0	0	42.9472	3.55125e-09	0.844005	2.39074e-08	0.000962398	4.45926e-06	0.89394	1.54943e-05	5.86604e-10	4.20909e-07
FBXO11	0	11	3	6	2	9.28682	49.1726	49.1726	27.0131	0.000240596	1.98782e-09	3.70768e-09	0.00792674	0.0710856	3.0721e-06	2.86504e-06	7.42105e-10	5.14125e-07
TBL1XR1	0	16	0	2	2	23.4357	19.7691	19.7691	25.8805	3.78592e-09	0.00844104	1.14201e-08	0.00853023	4.47429e-06	0.8937	7.64804e-06	2.34305e-09	1.56914e-06
EEF1A1	1	17	0	0	6	12.4812	0	0	40.3841	3.07541e-07	0.624127	1.21122e-06	0.000110485	0.000237647	0.8937	0.000593525	3.17618e-09	2.05847e-06
TMEM30A	2	2	4	2	3	2.01012	44.999	44.999	63.1534	0.437096	1.01695e-07	6.89051e-07	0.000348541	0.845891	0.000113508	0.000354967	5.55968e-09	3.49061e-06
NFKBIA	0	6	6	1	3	5.78248	67.1684	67.1684	17.5223	0.0145659	6.02949e-09	3.35632e-08	0.00810388	0.845891	8.65275e-06	2.04339e-05	6.2627e-09	3.81284e-06
TNFAIP3	6	3	5	1	9	0.601982	14.6308	14.6308	46.5331	0.434607	2.17832e-05	2.66501e-05	1.23743e-05	0.845891	0.0150912	0.0099153	7.52965e-09	4.44936e-06
CD70	2	6	2	1	3	7.37835	43.5014	43.5014	162.899	0.00197359	9.92532e-05	2.057e-05	2.47043e-05	0.381853	0.0538945	0.00779759	1.13831e-08	6.53422e-06
ACTB	4	30	0	0	1	9.00671	0	0	6.5841	2.38375e-09	0.539267	8.98032e-09	0.118014	3.19279e-06	0.8937	6.4437e-06	2.29608e-08	1.2814e-05
RHOA	0	12	0	0	0	41.7274	0	0	0	1.67305e-10	0.804728	1.15955e-09	1	2.58563e-07	0.8937	1.0129e-06	2.50177e-08	1.35846e-05
RRAGC	0	16	0	0	0	29.4049	0	0	0	2.218e-10	0.737598	1.26126e-09	1	3.18298e-07	0.8937	1.05583e-06	2.71059e-08	1.43312e-05
FAS	0	6	3	1	3	12.0542	50.8992	50.8992	45.6335	0.000569992	1.17456e-05	2.66608e-06	0.000822881	0.143146	0.00928902	0.00119032	4.59344e-08	2.36633e-05
CD79B	3	14	1	3	1	9.9487	27.7777	27.7777	11.746	1.19942e-06	4.51059e-05	4.24494e-08	0.0731693	0.000777339	0.0266536	2.50839e-05	6.39523e-08	3.21216e-05
LTB	7	16	1	5	2	3.94381	24.6708	24.6708	19.0653	0.000658862	9.47968e-07	2.73532e-07	0.0142051	0.159484	0.00086571	0.000148528	7.91329e-08	3.87771e-05
CARD11	1	25	1	0	3	10.0839	3.79955	3.79955	17.5313	3.85726e-07	0.304498	2.46128e-06	0.00809491	0.000287023	0.8937	0.00112386	3.73201e-07	0.000178523
STAT6	2	26	0	0	0	10.4826	0	0	0	1.92162e-08	0.483458	4.61687e-08	1	1.75487e-05	0.8937	2.65021e-05	8.26002e-07	0.000385935
SPEN	9	15	7	2	8	1.08545	8.47804	8.47804	19.1233	0.834698	1.84377e-05	4.92354e-05	0.00127896	0.952728	0.0132297	0.0167181	1.10705e-06	0.000505496
GNAI2	0	11	0	0	1	20.0602	0	0	40.165	5.43691e-07	0.745563	2.77305e-06	0.0237423	0.000390118	0.8937	0.00121116	1.15455e-06	0.000515468
DDX3X	1	16	1	4	3	8.27922	15.7393	15.7393	16.3119	3.12864e-05	0.00020301	7.71128e-06	0.00943794	0.014618	0.100308	0.00316178	1.26896e-06	0.00055423
CDKN2A.p16INK4a	0	3	3	1	0	7.05227	218.681	218.681	0	0.0304092	3.26168e-08	1.0273e-07	1	0.845891	3.85474e-05	5.73318e-05	1.75577e-06	0.000750537
SYNCRIP	1	6	1	1	4	5.46869	13.731	13.731	88.3053	0.0109285	0.0149659	0.00578321	3.01984e-05	0.845891	0.8937	0.649108	2.89219e-06	0.00121056
PHF6	1	6	0	1	3	10.2005	7.2125	7.2125	98.4383	0.000632281	0.154145	0.0019213	0.000103033	0.154916	0.8937	0.3164	3.25347e-06	0.00133399
IRF8	4	16	2	0	3	5.55136	7.99339	7.99339	38.0065	9.14375e-05	0.0362353	0.000183339	0.00131402	0.036021	0.8937	0.0504584	3.91213e-06	0.00157197
ITPKB	6	17	3	1	6	2.81412	10.2617	10.2617	33.5161	0.0110049	0.00149565	0.00115551	0.000243078	0.845891	0.469517	0.216965	4.51803e-06	0.00177984
MYD88	0	15	0	0	0	19.2314	0	0	0	6.70227e-08	0.715943	3.23252e-07	1	5.61064e-05	0.8937	0.000170907	5.15419e-06	0.0019914
HLA-DMB	0	9	1	0	1	19.6764	22.1662	22.1662	18.363	2.9512e-06	0.0469726	7.69438e-06	0.0492608	0.0017439	0.8937	0.00316178	5.98326e-06	0.00226811
STAT3	2	19	0	0	0	10.1895	0	0	0	2.87149e-07	0.480942	7.44412e-07	1	0.000230764	0.8937	0.0003739	1.12486e-05	0.00418509
RFX7	0	2	4	0	4	1.15242	24.0783	24.0783	24.1372	0.883268	0.00021814	0.000631869	0.00209368	0.96707	0.104349	0.136504	1.92297e-05	0.00702443
HIST1H2BC	4	15	0	0	1	8.03925	0	0	7.87411	3.14727e-06	0.606676	1.35645e-05	0.102304	0.00180662	0.8937	0.00534362	2.01049e-05	0.00721299
PABPC3	2	18	0	0	1	7.62699	0	0	19.5576	1.11195e-05	0.528222	3.28443e-05	0.0465193	0.00550046	0.8937	0.0119977	2.19888e-05	0.00775049
IRF4	3	15	0	0	1	7.6291	0	0	21.0632	1.12249e-05	0.520518	3.63021e-05	0.0434705	0.00550046	0.8937	0.0127955	2.266e-05	0.00784934
VMA21	0	1	4	0	0	2.25943	131.018	131.018	0	0.521905	2.6179e-07	1.72603e-06	1	0.850428	0.000250458	0.000825657	2.46299e-05	0.0083871
CD79A	0	3	1	1	4	4.306	35.5456	35.5456	44.8963	0.098647	0.00252453	0.00566984	0.000310608	0.845891	0.59671	0.643574	2.50948e-05	0.00840301
PTEN	0	3	1	3	1	5.98345	51.0745	51.0745	16.3818	0.0457723	1.15862e-05	3.61591e-05	0.0545991	0.845891	0.00928902	0.0127955	2.79067e-05	0.00919137
C10orf12	0	6	5	0	2	3.52908	32.2094	32.2094	12.8104	0.0814647	1.40384e-05	7.60233e-05	0.026466	0.845891	0.0104461	0.0246352	2.84026e-05	0.00920381
FOXO1	3	22	2	0	0	7.75905	11.4615	11.4615	0	9.08349e-07	0.018406	2.11383e-06	1	0.000629298	0.8937	0.000987649	2.97352e-05	0.00948271
BCL10	1	3	0	0	4	6.18226	0	0	91.1263	0.0334999	0.706761	0.0927721	2.6969e-05	0.845891	0.8937	0.955068	3.47735e-05	0.0109162
NFKBIE	2	6	2	2	3	2.80203	19.9189	19.9189	23.6922	0.100245	0.0002047	0.000750983	0.00413146	0.845891	0.100308	0.157167	4.24544e-05	0.0131223
ZNF292	3	4	3	1	8	0.796284	7.42974	7.42974	26.301	0.729465	0.00655234	0.0120598	0.000337289	0.917927	0.8937	0.917779	5.45571e-05	0.0166077
CD83	4	8	0	2	1	7.34056	18.1929	18.1929	24.0298	0.000306549	0.00683185	0.000110869	0.0385	0.0857083	0.8937	0.0353568	5.7045e-05	0.0171058
GRB2	1	7	0	1	1	12.7805	16.522	16.522	29.3853	8.57877e-05	0.0616951	0.000172277	0.0319143	0.0351747	0.8937	0.0482134	7.20864e-05	0.0212983
BAX	0	1	1	2	1	1.93522	72.0051	72.0051	33.617	0.59925	3.68476e-05	0.000198764	0.0281151	0.874351	0.0224335	0.0534024	7.31774e-05	0.0213074
HIST1H1B	4	17	0	0	0	8.04224	0	0	0	1.27712e-06	0.762878	7.10603e-06	1	0.00080183	0.8937	0.0030376	9.13449e-05	0.0262173
FAM230A	9	26	0	0	0	4.77281	0	0	0	3.42633e-06	0.376565	8.67061e-06	1	0.00191218	0.8937	0.00348403	0.000109732	0.0310509
LAPTM5	1	0	1	1	3	0	29.0262	29.0262	30.2733	0.2177	0.00322329	0.00395651	0.00230935	0.845891	0.703902	0.533491	0.000115155	0.0321329
ZC3H12A	1	9	1	1	4	4.20776	15.2885	15.2885	27.7295	0.0158804	0.0120423	0.00729371	0.00139905	0.845891	0.8937	0.711801	0.000127479	0.0350846
ATP6AP2	0	7	0	1	1	13.8097	16.9874	16.9874	27.5984	0.00013743	0.0631508	0.000312596	0.0338459	0.0467984	0.8937	0.0805176	0.000131791	0.0357814
PAX5	2	11	0	0	1	8.02697	0	0	25.9772	8.30034e-05	0.602008	0.000300082	0.0358125	0.0347421	0.8937	0.0782981	0.000133699	0.0358152
AC026740.1	0	7	0	0	1	12.0223	0	0	102.21	0.000297517	0.793539	0.00129028	0.0095994	0.0853917	0.8937	0.235664	0.000152334	0.0402703
ATP6V1B2	1	13	0	0	0	11.6566	0	0	0	3.82044e-06	0.600438	1.39081e-05	1	0.00201991	0.8937	0.0053736	0.000169443	0.0442113
ATM	2	13	3	3	6	2.80015	7.97674	7.97674	15.657	0.0467211	0.00135714	0.00438722	0.00380413	0.845891	0.439779	0.565602	0.000200287	0.0515892
BCL6	0	11	1	0	1	10.0854	12.2574	12.2574	22.3951	0.000134507	0.0906384	0.00043695	0.0410887	0.0465928	0.8937	0.104509	0.000214147	0.054461
FAM186A	3	25	0	0	2	4.32331	0	0	10.18	0.00045465	0.315313	0.000522695	0.0369953	0.117107	0.8937	0.116683	0.000229214	0.0575642
POT1	0	7	2	0	2	8.22494	14.0265	14.0265	23.749	0.00214673	0.0168582	0.00216453	0.00987013	0.406887	0.8937	0.345139	0.00025111	0.0622845
CXCR5	2	8	1	0	2	5.89654	19.6539	19.6539	26.2755	0.00228601	0.0492723	0.00264335	0.00831213	0.418679	0.8937	0.399304	0.000257636	0.063124
ZNF608	7	19	0	0	4	2.59147	0	0	28.2538	0.0134523	0.278628	0.0171457	0.00132347	0.845891	0.8937	0.955068	0.000265347	0.0642299
SETD2	0	7	4	2	1	3.05329	22.1351	22.1351	3.74816	0.112284	2.4903e-05	0.000137709	0.178801	0.845891	0.0166775	0.0425648	0.000285913	0.0683842
HLA-C	2	5	1	0	4	2.9919	5.91415	5.91415	53.3324	0.0988176	0.186124	0.144637	0.000175249	0.845891	0.8937	0.955068	0.000293596	0.0693957
NOTCH2	1	8	6	0	1	2.36067	18.1755	18.1755	4.15607	0.167846	3.12813e-05	0.000169618	0.166387	0.845891	0.0202733	0.0482134	0.000323861	0.0756592
HIST2H3D	10	5	1	0	3	2.11429	14.5509	14.5509	62.0492	0.183348	0.0642361	0.0858588	0.000365474	0.845891	0.8937	0.955068	0.000356761	0.0823872
ANGPT1	0	5	1	1	2	6.71708	17.3439	17.3439	29.7891	0.0120231	0.0110072	0.00543656	0.00669303	0.845891	0.8937	0.630961	0.00040831	0.09322
