# Supplementary material for: Detection of new drivers of frequent B-cell lymphoid neoplasms using an integrated analysis of whole genomes
Source: PLoS One. 2021 May 4;16(5):e0248886. doi: 10.1371/journal.pone.0248886 (PMC8096002; doi:10.1371/journal.pone.0248886)
Supplement: S2 Table — (XLSX) [file pone.0248886.s006.xlsx]

## Sheet: Sheet1
gene	expr	reptime	hic	N_nonsilent	N_silent	N_noncoding	n_nonsilent	n_silent	n_noncoding	nnei	x	X	p	q
CD58	692758	418	19	655962	167088	0	15	0	0	50	50	21878262	0	0
FAS	187494	375	39	894558	214170	0	17	0	0	50	36	18787488	0	0
HLA-A	983517	596	36	930666	267270	0	27	1	0	50	54	18245160	0	0
MEF2B	1260413	215	35	1047132	270810	0	33	1	0	50	52	16362942	0	0
NFKBIA	416091	125	31	803580	230808	0	16	0	0	50	54	19623636	0	0
P2RY8	NaN	NaN	NaN	861636	289572	0	22	0	0	50	77	39712428	0	0
SELPLG	448698	280	40	952614	339840	0	5	1	0	50	30	18997410	0	0
TBL1XR1	135357	433	0	1356174	344088	0	23	0	0	50	38	21393990	0	0
TNFRSF14	339388	228	38	730302	204258	0	54	2	0	8	8	3336804	0	0
CCND3	467876	186	41	720390	230100	0	33	3	0	10	13	3373974	1.33227e-15	2.28448e-12
ID3	1050775	159	32	294882	95934	0	49	1	0	7	8	1952664	2.66453e-15	4.0486e-12
ARID1A	975965	182	27	5663292	1700616	0	45	8	0	5	25	6617676	2.88658e-15	4.0486e-12
CREBBP	637890	242	39	6161370	1749468	0	118	8	0	8	14	5470008	3.21965e-15	4.0486e-12
GNA13	811904	401	12	956508	260544	0	48	2	0	35	32	11748906	3.21965e-15	4.0486e-12
TP53	2069567	213	34	1093506	301962	0	53	2	0	29	29	10187412	5.21805e-15	6.15143e-12
POU2AF1	238940	567	19	629058	206736	0	14	1	0	22	17	9094614	2.79898e-12	3.10555e-09
DDX3X	627364	NaN	54	1737432	442854	0	26	1	0	39	44	17025276	1.06325e-10	1.11417e-07
EEF1A1	716887	139	38	1171032	333822	0	23	1	0	19	14	6901584	3.29125e-10	3.26735e-07
CD70	836909	212	21	468342	158238	0	18	1	0	24	20	7318596	6.10117e-10	5.75401e-07
NFKBIE	1037256	312	54	1192980	426570	0	18	3	0	44	42	16491090	6.86718e-10	6.16804e-07
TMEM30A	394127	423	-3	927126	251694	0	12	2	0	27	20	9798366	2.79086e-09	2.39278e-06
EBF1	123440	728	39	1528926	420906	0	36	5	0	18	30	5652318	7.1558e-09	5.86838e-06
HLA-B	2552688	347	28	919338	269040	0	29	3	0	10	46	10509198	3.10237e-08	2.4382e-05
BCL6	88374	374	24	1786638	499848	0	20	1	0	50	52	20413764	4.41434e-08	3.33053e-05
EZH2	564321	434	13	1995144	481440	0	39	4	0	12	8	3744258	6.99872e-08	5.0773e-05
MYD88	302137	411	32	813138	217002	0	18	1	0	50	39	20681742	1.30029e-07	9.0837e-05
FOXO1	237876	449	55	1619196	479316	0	24	3	0	20	18	10120860	7.85282e-07	0.000528999
CXCR5	1488276	175	54	899514	293112	0	13	2	0	30	19	10964088	1.17484e-06	0.000764129
ZC3H12A	446254	357	25	1465560	467280	0	17	1	0	50	33	16509852	1.82335e-06	0.0011464
POU2F2	855248	369	32	1188024	347628	0	17	1	0	50	54	20085606	3.5374e-06	0.00215234
S1PR2	1729517	200	31	838272	293820	0	16	0	0	50	58	23885088	4.38254e-06	0.00258324
CXCR4	431866	406	42	897036	260544	0	7	0	0	50	37	20275704	6.39163e-06	0.0036533
PABPC3	436184	650	30	1555830	459846	0	28	3	0	22	16	8669814	7.39723e-06	0.00410372
IRF1	713465	320	66	861990	214878	0	10	1	0	36	19	12842412	9.32385e-06	0.00502476
STAT6	2122802	172	52	2166480	624456	0	29	3	0	50	54	19090512	1.34269e-05	0.00703494
RPS6KA6	19108	NaN	-22	1969302	498786	0	16	0	0	19	17	8865222	2.00816e-05	0.0102372
CD79A	1360684	454	23	577728	162486	0	10	0	0	16	17	5374782	2.21978e-05	0.0110183
RHOA	1623187	201	33	502326	132750	0	12	0	0	50	50	19501152	2.952e-05	0.0142771
HLA-DMB	1276842	431	40	668352	193992	0	12	0	0	50	62	21099108	3.55303e-05	0.0167543
GNAI2	846254	199	44	941286	236472	0	15	2	0	26	31	9651810	4.61002e-05	0.0212083
PIM2	834040	NaN	38	769242	246030	0	14	3	0	23	24	6861936	6.67331e-05	0.0299695
FBXO11	486669	587	27	2510922	632598	0	23	1	0	13	14	3641598	8.8242e-05	0.0387075
CDKN2A	225405	357	-15	844290	219834	0	7	0	0	50	34	21877554	0.000137158	0.058797
SYNCRIP	393389	384	14	1639728	437544	0	12	1	0	50	44	22197924	0.000158643	0.0664961
PHF6	271272	NaN	47	1066602	251340	0	11	1	0	50	63	21875784	0.000165501	0.0678626
BTK	374364	NaN	37	1748052	431172	0	14	1	0	50	49	21443550	0.000169457	0.0680063
