# Supplementary material for: Detection of new drivers of frequent B-cell lymphoid neoplasms using an integrated analysis of whole genomes
Source: PLoS One. 2021 May 4;16(5):e0248886. doi: 10.1371/journal.pone.0248886 (PMC8096002; doi:10.1371/journal.pone.0248886)
Supplement: S3 Table — (XLSX) [file pone.0248886.s007.xlsx]

## Sheet: Sheet1
GENE_ID	SYMBOL	MUTS	MUTS_RECURRENCE	SAMPLES	P_VALUE	Q_VALUE	P_VALUE_NEG	Q_VALUE_NEG	SNP	MNP	INDELS
ENSG00000157873	TNFRSF14	41	34	35	1e-07	0.00015585	1	1	30	0	11
ENSG00000206503	HLA-A	25	23	14	1e-07	0.00015585	1	1	20	0	5
ENSG00000160131	VMA21	6	3	6	1e-07	0.00015585	1	1	6	0	0
ENSG00000005339	CREBBP	113	77	90	1e-07	0.00015585	1	1	85	0	28
ENSG00000167548	KMT2D	151	142	92	1e-07	0.00015585	1	1	95	0	56
ENSG00000117318	ID3	43	22	25	1e-07	0.00015585	1	1	39	0	4
ENSG00000141510	TP53	41	35	35	1e-07	0.00015585	1	1	38	0	3
ENSG00000117713	ARID1A	49	47	44	1e-07	0.00015585	1	1	33	0	16
ENSG00000100906	NFKBIA	15	13	12	3e-07	0.0004156	1	1	12	0	3
ENSG00000134250	NOTCH2	20	15	18	8e-07	0.00099744	0.999999	1	18	0	2
ENSG00000120063	GNA13	41	36	26	1.3e-06	0.00147349	0.999999	1	33	0	8
ENSG00000166710	B2M	32	20	23	1.5e-06	0.0015585	0.999999	1	22	0	10
ENSG00000112576	CCND3	33	19	32	3.2e-06	0.00284983	0.999997	1	15	0	18
ENSG00000081026	MAGI3	4	4	4	3.2e-06	0.00284983	0.999997	1	3	0	1
ENSG00000116815	CD58	12	11	9	5.4e-06	0.00448848	0.999995	1	6	0	6
ENSG00000198286	CARD11	30	25	26	1.1e-05	0.00857175	0.999989	1	27	0	3
ENSG00000121966	CXCR4	7	7	7	1.2e-05	0.00880094	0.999988	1	2	0	5
ENSG00000181827	RFX7	9	9	9	1.7e-05	0.01039	0.999983	1	5	0	4
ENSG00000118515	SGK1	70	50	23	1.8e-05	0.01039	0.999982	1	69	0	1
ENSG00000166888	STAT6	31	18	28	1.8e-05	0.01039	0.999982	1	31	0	0
ENSG00000138081	FBXO11	18	17	16	1.9e-05	0.01039	0.999981	1	15	0	3
ENSG00000106462	EZH2	42	9	38	1.9e-05	0.01039	0.999981	1	42	0	0
ENSG00000234745	HLA-B	27	21	13	2e-05	0.01039	0.99998	1	27	0	0
ENSG00000100393	EP300	25	20	22	2e-05	0.01039	0.99998	1	24	0	1
ENSG00000188994	ZNF292	19	18	18	2.5e-05	0.012468	0.999975	1	12	0	7
ENSG00000128513	POT1	11	11	9	3e-05	0.0143862	0.99997	1	9	0	2
ENSG00000205542	TMSB4X	23	18	17	3.6e-05	0.0164756	0.999964	1	18	0	5
ENSG00000065526	SPEN	44	40	32	3.7e-05	0.0164756	0.999963	1	35	0	9
ENSG00000118503	TNFAIP3	22	21	18	4.3e-05	0.018487	0.999957	1	14	0	8
ENSG00000023445	BIRC3	5	5	4	5.2e-05	0.0216112	0.999948	1	0	0	5
ENSG00000125726	CD70	15	15	14	7.5e-05	0.0301645	0.999925	1	12	0	3
ENSG00000064489	MEF2BNB-MEF2B	26	21	23	8.4e-05	0.0324924	0.999916	1	25	0	1
ENSG00000148400	NOTCH1	25	16	24	8.6e-05	0.0324924	0.999914	1	15	0	10
ENSG00000146232	NFKBIE	18	13	14	9.3e-05	0.0336973	0.999907	1	11	0	7
ENSG00000168918	INPP5D	9	9	7	0.0001	0.0336973	0.9999	1	9	0	0
ENSG00000213999	MEF2B	27	22	23	0.0001	0.0336973	0.9999	1	26	0	1
ENSG00000162613	FUBP1	7	7	6	0.0001	0.0336973	0.9999	1	3	0	4
ENSG00000114353	GNAI2	14	11	13	0.00011	0.0360916	0.99989	1	14	0	0
ENSG00000132031	MATN3	5	4	5	0.00014	0.043638	0.99986	1	4	0	1
ENSG00000140527	WDR93	5	4	5	0.00014	0.043638	0.99986	1	5	0	0
ENSG00000156508	EEF1A1	23	17	22	0.000147	0.0447023	0.999853	1	18	0	5
ENSG00000147889	CDKN2A	6	4	6	0.00018	0.0534343	0.99982	1	6	0	0
ENSG00000242574	HLA-DMB	11	11	8	0.00019	0.0538391	0.99981	1	10	0	1
ENSG00000100968	NFATC4	12	12	10	0.00019	0.0538391	0.99982	1	12	0	0
ENSG00000115738	ID2	7	7	3	0.00022	0.0596296	0.99978	1	4	0	3
ENSG00000167261	DPEP2	4	4	4	0.00022	0.0596296	0.9998	1	4	0	0
ENSG00000168769	TET2	12	12	11	0.00023	0.0610136	0.99977	1	11	0	1
ENSG00000020256	ZFP64	8	8	8	0.00027	0.0701325	0.99973	1	8	0	0
ENSG00000109670	FBXW7	7	7	5	0.00029	0.0737902	0.99971	1	7	0	0
ENSG00000175104	TRAF6	5	5	5	0.00035	0.087276	0.99965	1	5	0	0
ENSG00000185338	SOCS1	134	97	36	0.00037	0.0904541	0.99963	1	125	0	9
ENSG00000168137	SETD5	11	11	9	0.00039	0.09351	0.99961	1	11	0	0
