# Supplementary material for: Detection of new drivers of frequent B-cell lymphoid neoplasms using an integrated analysis of whole genomes
Source: PLoS One. 2021 May 4;16(5):e0248886. doi: 10.1371/journal.pone.0248886 (PMC8096002; doi:10.1371/journal.pone.0248886)
Supplement: S4 Table — (XLSX) [file pone.0248886.s008.xlsx]

## Sheet: Sheet1
Symbol
AC026740.1
ACTB
ANGPT1
ARID1A
ATM
ATP6AP2
ATP6V1B2
B2M
BAX
BCL10
BCL2
BCL6
BIRC3
BTG2
BTK
C10orf12
CARD11
CCND3
CD58
CD70
CD79A
CD79B
CD83
CDKN2A
CREBBP
CXCR4
CXCR5
DDX3X
DPEP2
EBF1
EEF1A1
EP300
EZH2
FAM186A
FAM230A
FAS
FBXO11
FBXW7
FOXO1
FUBP1
GNA13
GNAI2
GRB2
HIST1H1B
HIST1H1C
HIST1H1E
HIST1H2BC
HIST2H3D
HLA-A
HLA-B
HLA-C
HLA-DMB
ID2
ID3
IGLL5
INPP5D
IRF1
IRF4
IRF8
ITPKB
KMT2D
LAPTM5
LTB
MAGI3
MATN3
MEF2B
MEF2BNB-MEF2B
MYC
MYD88
NFATC4
NFKBIA
NFKBIE
NOTCH1
NOTCH2
P2RY8
PABPC3
PAX5
PHF6
PIM1
PIM2
POT1
POU2AF1
PTEN
RFX7
RHOA
RPS6KA6
RRAGC
S1PR2
SELPLG
SETD2
SETD5
SGK1
SOCS1
SPEN
STAT3
STAT6
SYNCRIP
TBL1XR1
TET2
TMEM30A
TMSB4X
TNFAIP3
TNFRSF14
TP53
TRAF6
VMA21
WDR93
ZC3H12A
ZFP36L1
ZFP64
ZNF292
ZNF608
