# Supplementary material for: Detection of new drivers of frequent B-cell lymphoid neoplasms using an integrated analysis of whole genomes
Source: PLoS One. 2021 May 4;16(5):e0248886. doi: 10.1371/journal.pone.0248886 (PMC8096002; doi:10.1371/journal.pone.0248886)
Supplement: S5 Table — (XLSX) [file pone.0248886.s009.xlsx]

## Sheet: Sheet1
Network	Mutation Frequency
Network 1	0.757062	ACTB	ACTG1	ADD2	ADORA1	AKAP3	AKAP4	ALX1	ANKZF1	ARHGEF1	ARHGEF11	ARHGEF12	ATF6B	ATG9A	ATM	AURKC	BCL10	BCL6	BCL6B	BIRC3	BLNK	BTBD3	BTK	CAP2	CARD11	CARD9	CCDC147	CD72	CD79A	CD79B	CDKN2A	CDX4	CEBPZ	CITED1	CREBBP	CUL7	CUL9	CUX1	DDX3X	DIABLO	DOC2A	DRD5	EBF1	EEF1A1	ERC2	ERH	ETV7	F5	FAS
Network 2	0.330508	ANK2	BBC3	BCL2	BOK	CABP1	EPB41L1	FKBP8	HUWE1	ITM2B	ITPR1	ITPR3	MCL1	MLLT4	PPP3CA	SIGMAR1	SPNS1	TRPC3	TRPC4	TRPC5	TRPC6	TRPC7	USP9X
Network 3	0.271186	ACAN	ANK1	ANKS1B	HAPLN1	L1CAM	LPA	LRP2	NCAN	NOS1AP	PTPRZ1	SCN3A	SELP	SLC4A3	SNX17	SPTA1	SPTB	SYN3	TNC	TNR	VCAN
Network 4	0.206215	CACHD1	CNTNAP2	CNTNAP4	FBXO21	HECTD1	IGSF1	MACF1	MAST3	MYO16	NLGN1	NLGN2	NLGN3	NRXN1	NRXN2	NRXN3	PLXND1	RANBP10	SIPA1L1	SYT13	ZMIZ1
Network 5	0.172316	ANK3	KCNB1	KCNC1	KCNC2	KCNF1	KCNG2	KCNH1	KCNS3	KCNV2	PTPRE	PTPRN	PTPRN2	SCN2A	SPTBN4
Network 6	0.0536723	CFD	CTRC	KLK2	PRSS1	SERPINA3	SERPINB6	SERPINF2
Network 7	0.0960452	DLG3	GRIN1	GRIN2A	GRIN2B	GRIN3A
Network 8	0.138418	DLL4	JAG2	MAML2	NOTCH1	NOTCH2
Network 9	0.0960452	FUBP3	GLI1	MAML3	RAI1	XBP1
Network 10	0.0706215	BAI2	LPHN2	SHANK1	SHARPIN
Network 11	0.079096	CACNG2	GRIA2	GRIK3	GRIK5
Network 12	0.0367232	CD19	CD22	CR1	CR2
Network 13	0.146893	EPC1	EZH2	GTF3C1	WSB2
Network 14	0.059322	GGA3	IGF2R	M6PR	PLIN3
Network 15	0.0988701	B2M	CD1D	P4HTM
Network 16	0.101695	COL5A1	LRP1	THBS1
Network 17	0.0847458	COL7A1	FN1	ITGA5
Network 18	0.059322	DRD3	FLNA	ITGB7
Network 19	0.0536723	DSC3	PDZD2	PKP4
Network 20	0.0734463	FLII	MYD88	TLR3
Network 21	0.0367232	HLA-G	KIR2DL4	TAP2
Network 22	0.0254237	IGF2	IGFBP2	IGFBP6
Network 23	0.0282486	CD81	PTGFRN
Network 24	0.0282486	GGA1	SORT1
Network 25	0.0225989	IL10	IL10RA
Network 26	0.0169492	IL13	IL13RA2
Network 27	0.0338983	MAD1L1	MNT
Network 28	0.0141243	NTS	NTSR1
Network 29	0.0508475	PKD1	PKD2
Network 30	0.0310734	PRKCB	RASGRP3
Network 31	0.0480226	PTCH1	SMO
[truncated: 105 more columns]
