# Supplementary material for: Detection of new drivers of frequent B-cell lymphoid neoplasms using an integrated analysis of whole genomes
Source: PLoS One. 2021 May 4;16(5):e0248886. doi: 10.1371/journal.pone.0248886 (PMC8096002; doi:10.1371/journal.pone.0248886)
Supplement: S6 Table — (XLSX) [file pone.0248886.s010.xlsx]

## Sheet: Sheet1
Significant KEGG pathway enrichments of Network 1 genes
Network	P-value	FDR
B cell receptor signaling pathway	1.0119e-08	3.2987e-06
Hepatitis B	1.0879e-06	0.00017733
NF-kappa B signaling pathway	1.8481e-06	0.00019493
Human cytomegalovirus infection	2.5919e-06	0.00019493
Pathways in cancer	2.9898e-06	0.00019493
C-type lectin receptor signaling pathway	3.9546e-06	0.00021487
Apoptosis	3.5146e-05	0.0016368
Platelet activation	0.0001107	0.0045111
Proteoglycans in cancer	0.00012699	0.0045998
Prostate cancer	0.00015903	0.0051845
p53 signaling pathway	0.00021807	0.0062782
Regulation of actin cytoskeleton	0.0002311	0.0062782
Th17 cell differentiation	0.0002928	0.0073426
MicroRNAs in cancer	0.00043352	0.010095
Sphingolipid signaling pathway	0.00053181	0.011558
Viral carcinogenesis	0.00068109	0.013877
FoxO signaling pathway	0.0010372	0.019578
Inflammatory bowel disease (IBD)	0.001081	0.019578
Axon guidance	0.0011969	0.020537
Parathyroid hormone synthesis, secretion and action	0.0017157	0.025832
Transcriptional misregulation in cancer	0.0017672	0.025832
Insulin resistance	0.0018002	0.025832
Platinum drug resistance	0.0018225	0.025832
Inositol phosphate metabolism	0.0019362	0.0263
Chronic myeloid leukemia	0.0021791	0.028415
Thyroid hormone signaling pathway	0.0027108	0.03399
Cellular senescence	0.0031256	0.037738
Significant KEGG pathway enrichments of Network 2 genes
Network	P-value	FDR
Apoptosis	2.427e-06	0.00079121
Axon guidance	8.3958e-06	0.0013685
Apoptosis	2.1497e-05	0.002336
cGMP-PKG signaling pathway	0.00014862	0.01088
Renin secretion	0.00018296	0.01088
Long-term potentiation	0.00020024	0.01088
Human immunodeficiency virus 1 infection	0.00040837	0.019018
Glucagon signaling pathway	0.00071219	0.025248
C-type lectin receptor signaling pathway	0.00073258	0.025248
Parathyroid hormone synthesis, secretion and action	0.00077448	0.025248
Cholinergic synapse	0.00090932	0.026009
Glutamatergic synapse	0.00095738	0.026009
Oocyte meiosis	0.001222	0.030643
Dopaminergic synapse	0.0014323	0.033352
Estrogen signaling pathway	0.0016297	0.035419
Oxytocin signaling pathway	0.0021962	0.044747
Cellular senescence	0.0025429	0.048763
