# Supplementary material for: Detection of new drivers of frequent B-cell lymphoid neoplasms using an integrated analysis of whole genomes
Source: PLoS One. 2021 May 4;16(5):e0248886. doi: 10.1371/journal.pone.0248886 (PMC8096002; doi:10.1371/journal.pone.0248886)
Supplement: S7 Table — The last two columns indicate if the region maps to known target gene of aSHM, or if the mutational signature in that loci is consistent with aSHM. (XLSX) [file pone.0248886.s011.xlsx]

## Sheet: Sheet1
Chromosome	Start	Stop	ID	Mutation count	BBD corrected p-value	BBD-corrected FDR	Element Type	Know aSHM targets	aSHM signature
1	17221289	17224070	CROCC	61	4.93e-06	0.0123	Enhancer
1	17222374	17222474	RNU1-2	9	3.68e-07	0.00225	TSS
1	95816809	95818204	RP11-14019.1	13	0.000251	0.0863	lincRNA
1	157670279	157670375	FCRL3	6	1.46e-06	0.00596	UTR	Yes
2	305495	307783	AC079779.5	18	0.000322	0.0944	lincRNA
2	305841	308267	AC079779.5	19	0.000283	0.0914	lincRNA
2	305843	306837	AC079779.5	11	0.000141	0.0565	lincRNA
2	111877746	111880246	BCL2L11	125	2.63e-06	0.00385	Promoter
2	111878822	111881322	BCL2L11	123	3.16e-06	0.00444	Promoter
2	111878828	111881328	BCL2L11	122	3.46e-06	0.00477	Promoter
2	136873813	136876313	CXCR4	424	1.71e-12	1.57e-08	Promoter	Yes
2	136875307	136875407	CXCR4	53	4.59e-06	0.0243	TSS	Yes
2	191878250	191878681	STAT1	28	5.99e-07	0.003	UTR	Yes
2	232571990	232574490	PTMA	36	4.01e-05	0.0457	Promoter	Yes
2	232572636	232575136	PTMA	36	4.01e-05	0.0457	Promoter	Yes
2	232572700	232575200	PTMA	36	4.01e-05	0.0457	Promoter	Yes
3	32022671	32022792	OSBPL10	19	8.47e-07	0.00399	UTR	Yes
3	32022671	32022794	OSBPL10	20	5.34e-07	0.00276	UTR	Yes
3	101578212	101578371	NFKBIZ	16	3.5e-05	0.0969	UTR		Likely
3	186739642	186739792	ST6GAL1	16	2.41e-05	0.0719	UTR	Yes
3	186739643	186739792	ST6GAL1	16	2.3e-05	0.0701	UTR	Yes
3	186739975	186742475	ST6GAL1	123	3.16e-06	0.00444	Promoter	Yes
3	186779828	186784879	ST6GAL1	302	1.18e-05	0.0271	Enhancer	Yes
3	187453086	187466108	BCL6	2089	2.2e-16	6.05e-12	Enhancer	Yes
3	187461373	187461473	RP11-211G3.2	31	1.87e-12	2.62e-08	TSS	Yes
3	187463197	187463515	BCL6	52	2.2e-16	5.69e-12	UTR	Yes
3	187463225	187463325	BCL6	28	2.92e-11	2.49e-07	TSS	Yes
3	187463247	187463347	BCL6	21	9.94e-09	7.51e-05	TSS	Yes
3	187463515	187466015	BCL6	150	2.28e-10	1.28e-06	Promoter	Yes
3	187650552	187664009	RP11-44H4.1	293	3.03e-11	8.52e-08	lincRNA	Yes
3	187696162	187698517	LINC01991	58	2.36e-05	0.05	Enhancer	Yes
3	187957651	187957950	LPP	44	9.94e-13	1.29e-08	UTR	Yes
3	187958388	187962941	LPP	261	1.89e-11	1.73e-07	Enhancer	Yes
4	3546282	3550315	RP11-529E10.7	47	2.77e-05	0.0139	lincRNA
4	3546615	3550523	RP11-529E10.7	48	1.46e-05	0.00793	lincRNA
4	40190741	40212775	RHOH	873	1.06e-08	5.85e-05	Enhancer	Yes
4	40192782	40195282	RHOH	90	1.36e-06	0.00226	Promoter	Yes
4	40195282	40195432	RHOH	10	1.24e-05	0.0417	UTR	Yes
4	40196026	40198526	RHOH	79	6.63e-06	0.00881	Promoter	Yes
4	40198526	40198920	RHOH	25	1.02e-06	0.00461	UTR	Yes
4	40198740	40198920	RHOH	19	1.17e-08	7.87e-05	UTR	Yes
4	40199463	40201963	RHOH	377	3.4e-12	2.48e-08	Promoter	Yes
4	132925965	133045186	RP11-789C2.1	628	6.74e-06	0.00431	lincRNA
5	88178771	88179041	MEF2C	9	1.31e-05	0.0431	UTR
5	88178771	88179044	MEF2C	9	1.41e-05	0.0448	UTR
5	88178771	88179050	MEF2C	9	1.64e-05	0.0508	UTR
5	131825693	131825996	IRF1	24	1.1e-07	0.000656	UTR
5	131825741	131825954	IRF1	21	1.54e-08	9.54e-05	UTR
5	158527630	158534225	RP11-175K6.1/LOC101927740	84	4.07e-06	0.00303	lincRNA
6	26124850	26124918	HIST1H2AC	7	3.34e-05	0.0943	UTR	Yes
6	37135887	37146050	PIM1	194	1.1e-05	0.0258	Enhancer	Yes
6	91002579	91007908	BACH2	459	1.86e-07	0.000789	Enhancer	Yes
6	134490673	134500655	SGK1	352	2.7e-11	2.28e-07	Enhancer	Yes
6	134495329	134495429	SGK1	37	7.32e-06	0.0359	TSS	Yes
6	134495385	134495485	SGK1	33	1.97e-05	0.087	TSS	Yes
6	134495517	134495617	SGK1	56	3.22e-08	0.000218	TSS	Yes
6	134495770	134496003	SGK1	23	8.32e-10	6.46e-06	UTR	Yes
6	134496002	134498502	SGK1	71	6.46e-10	2.77e-06	Promoter	Yes
6	134496003	134498503	SGK1	71	6.46e-10	2.77e-06	Promoter	Yes
6	134496034	134498534	SGK1	71	6.46e-10	2.77e-06	Promoter	Yes
6	134496799	134497129	SGK1	14	2.89e-05	0.0831	UTR	Yes
6	159239259	159241759	EZR	35	5.56e-05	0.0597	Promoter
6	159239265	159241765	EZR	35	5.56e-05	0.0597	Promoter
7	507064	509696	PDGFA	35	1.01e-06	0.00316	Enhancer
7	5569439	5569613	ACTB	20	1.09e-06	0.00469	UTR
7	5569613	5572113	ACTB	58	2.56e-08	8.11e-05	Promoter
7	110728561	110731061	LRRN3	60	5.78e-09	2.01e-05	Promoter		Yes
7	110728587	110731087	LRRN3	60	5.78e-09	2.01e-05	Promoter		Yes
7	110728598	110731098	LRRN3	60	5.78e-09	2.01e-05	Promoter		Yes
7	149738452	149742181	RP11-545G3.1	30	5.31e-05	0.0249	lincRNA
8	67525073	67525142	MYBL1	6	1.07e-05	0.037	UTR
8	128744532	128756162	MYC	477	1.85e-11	1.73e-07	Enhancer	Yes
8	128747679	128748869	MYC	111	8.09e-07	0.00393	UTR	Yes
8	128748329	128748839	MYC	102	2.26e-12	2.51e-08	UTR	Yes
8	128748465	128748839	MYC	97	2.2e-16	5.69e-12	UTR	Yes
8	128748476	128748869	MYC	95	4.63e-14	1.03e-09	UTR	Yes
8	128748686	128748839	MYC	58	2.2e-16	5.69e-12	UTR	Yes
9	37369125	37372696	ZCCHC7/PAX5	206	4.94e-12	6.45e-08	Enhancer	Yes
9	37383175	37384431	RP11-397D12.4	100	2.2e-16	1.55e-12	lincRNA	Yes
9	37408281	37410824	ZCCHC7/PAX5	76	2.38e-06	0.00639	Enhancer	Yes
9	66492963	66494126	LOC100132249	35	9.1e-12	3.2e-08	lincRNA
9	68409893	68409993	RP11-764K9.1	10	7.5e-06	0.0359	TSS
10	63658558	63661058	ARID5B	62	6.55e-09	2.17e-05	Promoter	Yes
10	121072440	121072590	GRK5	10	5.13e-07	0.00182	Enhancer
11	10404160	10404389	AMPD3	14	1.27e-07	0.000558	Enhancer
11	62607053	62609553	WDR74	39	1.49e-05	0.0188	Promoter
11	62607133	62609633	WDR74	38	2.08e-05	0.0257	Promoter
11	62607628	62610128	WDR74	36	4.01e-05	0.0457	Promoter
11	62607852	62610352	WDR74	35	5.56e-05	0.0597	Promoter
11	62609040	62609281	WDR74	26	1.04e-06	0.00461	UTR
11	65190245	65193928	NEAT1	184	0.000312	0.0935	lincRNA	Yes
11	65190271	65193876	NEAT1	182	0.000293	0.0914	lincRNA	Yes
11	65190275	65191875	NEAT1	162	6.73e-07	0.00067	lincRNA	Yes
11	65191010	65192438	NEAT1	76	0.000245	0.0862	lincRNA	Yes
11	65266513	65267177	NEAT1	53	1.46e-05	0.00793	lincRNA	Yes
11	65266513	65267256	NEAT1	64	6.4e-06	0.00429	lincRNA	Yes
11	65266513	65268441	NEAT1	106	0.000184	0.07	lincRNA	Yes
11	102181783	102195002	BIRC3	333	2.15e-07	0.000844	Enhancer	Yes
11	128391889	128392096	ETS1	18	6.03e-06	0.0213	UTR	Yes
11	128391889	128392159	ETS1	19	2.63e-05	0.0769	UTR	Yes
12	8763180	8764524	AICDA	46	9.42e-07	0.00305	Enhancer	Yes
12	113492994	113495494	DTX1	331	1.72e-12	1.57e-08	Promoter	Yes
12	113493867	113495010	DTX1	181	2.48e-05	0.0516	Enhancer	Yes
12	113495448	113495508	DTX1	21	8.39e-08	0.000402	Enhancer	Yes
12	113495494	113495997	DTX1	151	2.91e-13	5.01e-09	UTR	Yes
12	122457291	122459791	BCL7A	389	1.48e-12	1.57e-08	Promoter	Yes
12	122457327	122459997	BCL7A	392	4.32e-10	3.53e-06	UTR	Yes
12	122458720	122463201	BCL7A	872	2.2e-16	6.05e-12	Enhancer	Yes
13	46961268	46961317	KIAA0226L	9	2.74e-07	0.00158	UTR
13	46961268	46961365	KIAA0226L	11	3.53e-06	0.0137	UTR
13	46961268	46961368	KIAA0226L	11	4.38e-06	0.0166	UTR
13	46961268	46961387	KIAA0226L	11	1.41e-05	0.0448	UTR
13	46961317	46963817	KIAA0226L	92	3.41e-07	0.000921	Promoter
13	46961365	46963865	KIAA0226L	90	4.67e-07	0.00114	Promoter
13	46961368	46963868	KIAA0226L	90	4.67e-07	0.00114	Promoter
13	46961387	46963887	KIAA0226L	90	4.67e-07	0.00114	Promoter
13	46961621	46964121	KIAA0226L	80	2.25e-06	0.00349	Promoter
13	46961635	46964135	KIAA0226L	79	2.63e-06	0.00385	Promoter
13	46961811	46962014	KIAA0226L	22	5.21e-07	0.00276	UTR
14	69257960	69260460	ZFP36L1	352	3.4e-12	2.48e-08	Promoter	Yes
14	94942260	94942322	SERPINA9	8	3.52e-10	3.04e-06	UTR	Yes
14	94942322	94942422	SERPINA9	10	7.5e-06	0.0359	TSS	Yes
14	96177799	96180951	TCL1A	164	4.3e-05	0.0846	Enhancer	Yes
14	105953691	105956191	C14orf80	34	7.71e-05	0.0781	Promoter	Yes
14	105953699	105956199	C14orf80	34	7.71e-05	0.0781	Promoter	Yes
14	105953712	105956212	C14orf80	34	7.71e-05	0.0781	Promoter	Yes
14	106381794	106384294	KIAA0125	160	7.91e-12	4.81e-08	Promoter	Yes
14	106381796	106384296	KIAA0125	160	7.91e-12	4.81e-08	Promoter	Yes
15	59662391	59664891	FAM81A	68	8.4e-10	3.41e-06	Promoter	Yes
15	59662693	59665193	FAM81A	71	3e-10	1.57e-06	Promoter	Yes
15	59664726	59664826	MYO1E	17	1.77e-13	2.67e-09	TSS	Yes
15	59664791	59664891	FAM81A	7	9.42e-06	0.044	TSS	Yes
16	10970325	10972825	CIITA	399	1.71e-12	1.57e-08	Promoter	Yes
16	10972725	10972825	CIITA	45	2.11e-05	0.0901	TSS	Yes
16	10972825	10972899	CIITA	40	2.2e-16	5.69e-12	UTR	Yes
16	11345100	11351870	SOCS1	166	1.36e-05	0.0298	Enhancer	Yes
16	11348261	11348702	SOCS1	39	4.91e-09	3.47e-05	UTR	Yes
16	11349335	11349385	SOCS1	9	1.47e-08	9.48e-05	UTR	Yes
16	28871850	28874350	SH2B1	42	5.54e-06	0.00749	Promoter
16	28872379	28874879	SH2B1	48	7.48e-07	0.00152	Promoter
16	28872625	28875125	SH2B1	48	7.48e-07	0.00152	Promoter
16	28872626	28875126	SH2B1	48	7.48e-07	0.00152	Promoter
16	28872795	28875295	SH2B1	48	7.48e-07	0.00152	Promoter
16	28874250	28874350	SH2B1	25	2.2e-16	4.8e-12	TSS
16	32321876	32321976	RP11-17M15.2	10	5.53e-07	0.00329	TSS
16	85931934	85950986	IRF8	453	1.51e-05	0.0326	Enhancer	Yes
17	1372580	1372730	MYO1C	17	8.28e-13	1.3e-08	Enhancer
18	60804757	60807432	BCL2	242	1.13e-07	0.000521	Enhancer	Yes
18	60978326	60988921	BCL2	3685	2.2e-16	6.05e-12	Enhancer	Yes
18	60985134	60985284	BCL2	121	5.78e-06	0.0209	UTR	Yes
18	60985186	60985284	BCL2	81	4.48e-06	0.0166	UTR	Yes
18	60985899	60986045	BCL2	251	1.82e-10	1.66e-06	UTR	Yes
18	60985899	60986185	BCL2	504	1.44e-11	1.49e-07	UTR	Yes
18	60985899	60987361	BCL2	1863	5.38e-13	7.59e-09	UTR	Yes
18	60986045	60986145	BCL2	139	1.78e-15	2.91e-11	TSS	Yes
18	60986045	60988545	BCL2	2618	4.03e-13	7.35e-09	Promoter	Yes
18	60986406	60986613	BCL2	292	4.79e-11	4.65e-07	UTR	Yes
18	60986406	60987019	BCL2	776	5.24e-13	7.59e-09	UTR	Yes
18	60986613	60986713	BCL2	120	1.78e-15	2.91e-11	TSS	Yes
18	60986613	60989113	BCL2	1706	9.34e-07	0.0018	Promoter	Yes
18	60987019	60987119	BCL2	126	1.78e-15	2.91e-11	TSS	Yes
18	60987019	60989519	BCL2	1227	3.42e-05	0.0417	Promoter	Yes
18	60987361	60989861	BCL2	1066	8.88e-05	0.0888	Promoter	Yes
19	10303305	10306663	DNMT1	104	1.85e-08	9.69e-05	Enhancer	Yes
19	10305208	10305302	DNMT1	28	2.11e-13	4.1e-09	UTR	Yes
19	10335122	10343028	S1PR2	264	1.59e-09	1.03e-05	Enhancer	Yes
19	10340988	10341088	MIR4322	13	5.19e-10	4.25e-06	TSS	Yes
20	46128990	46133593	NCOA3	83	3.32e-09	2.03e-05	Enhancer	Yes
21	43665940	43666090	ABCG1	15	2.32e-06	0.00639	Enhancer
22	29193922	29200158	XBP1	127	6.25e-06	0.0153	Enhancer	Yes
22	29196024	29196121	XBP1	43	2.2e-16	5.69e-12	UTR	Yes
22	29196121	29196221	XBP1	12	2.71e-09	2.13e-05	TSS	Yes
22	29196121	29198621	XBP1	34	7.71e-05	0.0781	Promoter	Yes
X	12988020	13005695	TMSB4X	355	2.2e-16	6.05e-12	Enhancer	Yes
X	12991276	12993776	TMSB4X	168	2.2e-16	1.61e-11	Promoter	Yes
X	12993228	12994380	TMSB4X	273	3.03e-06	0.012	UTR	Yes
X	12993362	12993562	TMSB4X	60	4.45e-07	0.00246	UTR	Yes
X	12993676	12993776	TMSB4X	50	2.2e-16	4.8e-12	TSS	Yes
X	12993776	12993850	TMSB4X	23	1.15e-06	0.00483	UTR	Yes
X	48774260	48779823	PIM2/OTUD5	70	2.02e-07	0.000825	Enhancer	Yes
