# Supplementary material for: Detection of new drivers of frequent B-cell lymphoid neoplasms using an integrated analysis of whole genomes
Source: PLoS One. 2021 May 4;16(5):e0248886. doi: 10.1371/journal.pone.0248886 (PMC8096002; doi:10.1371/journal.pone.0248886)
Supplement: S8 Table — (XLSX) [file pone.0248886.s012.xlsx]

## Sheet: Sheet1
Cytoband	Event	Residual Q-value	Wide Peak Boundary	Genes in Wide Peak
1p36.32	Loss	7.5602e-05	chr1:363098-3372001	hsa-mir-4251	hsa-mir-429	CDK11B	DVL1	GABRD	GNB1	PEX10	PRKCZ	SCNN1D	SKI	TNFRSF4	MMP23B	MMP23A	TNFRSF14	TNFRSF18	ISG15	PLCH2	SLC35E2	RER1	NOC2L	OR4F3	SSU72	SDF4	MXRA8	CPSF3L	C1orf159	AURKAIP1	MRPL20	ATAD3A	PANK4	HES4	PRDM16	VWA1	NADK	MMEL1	LINC00115	MORN1	GLTPD1	OR4F16	CCNL2	TAS1R3	ATAD3B	PLEKHN1	C1orf170	KIAA1751	LOC115110
10q26.3	Loss	0.013811	chr10:133785797-135534747	hsa-mir-202	ADAM8	CYP2E1	ECHS1	INPP5A	UTF1	DPYSL4	TUBGCP2	DUX4	DUX2	VENTX	CALY	TTC40	LRRC27	GPR123	NKX6-2	KNDC1	MTG1	SYCE1	PRAP1	ZNF511	C10orf91	PWWP2B	PAOX	C10orf125	JAKMIP3	STK32C	LOC399829	SPRNP1	FRG2B	SPRN	MIR202	LOC619207	DUX4L7	DUX4L6	DUX4L5	DUX4L3	DUX4L2	MIR3944
11p15.5	Loss	0.00073064	chr11:1-2157749	hsa-mir-483	hsa-mir-675	hsa-mir-4298	hsa-mir-210	AP2A2	CD151	CTSD	DRD4	DUSP8	HRAS	IRF7	LSP1	MUC2	MUC6	POLR2L	PSMD13	RNH1	MRPL23	RPLP2	SCT	TALDO1	TSPAN4	TNNI2	TNNT3	RASSF7	IFITM1	BRSK2	IFITM3	DEAF1	IFITM2	PKP3	SIRT3	BET1L	CEND1	CDHR5	TOLLIP	PIDD	PNPLA2	PHRF1	SIGIRR	RIC8A	EPS8L2	CHID1	SLC25A22	ATHL1	PTDSS2
11q22.3	Loss	0.068154	chr11:106881131-107377725	CWF19L2
11q14.1	Loss	0.075449	chr11:78279322-104756761	hsa-mir-1260b	hsa-mir-548l	hsa-mir-1304	hsa-mir-1261	hsa-mir-3166	hsa-mir-4300	hsa-mir-708	BIRC2	BIRC3	CTSC	DLG2	FUT4	GRM5	MMP1	MMP3	MMP7	MMP8	MMP10	MMP12	MMP13	MRE11A	MTNR1B	PGR	PRCP	TRPC6	TYR	PICALM	FZD4	OR7E2P	JRKL	EED	MTMR2	MMP20	MED17	CEP57	NAALAD2	YAP1	ME3	GPR83	SRSF8	PRSS23	ENDOD1	RAB38	PANX1	ODZ4	CHORDC1
12q23.1	Loss	0.087397	chr12:99106621-100434207	ANKS1B	FAM71C
13q33.3	Loss	0.00010164	chr13:108954136-110411823	MYO16
13q34	Loss	0.019621	chr13:111955939-115169878	ATP4B	F7	F10	GAS6	LAMP1	GRK1	SOX1	TFDP1	CUL4A	PROZ	CDC16	TUBGCP3	RASA3	ATP11A	MCF2L	TMCO3	DCUN1D2	PCID2	UPF3A	GRTP1	ADPRHL1	TEX29	SPACA7	CHAMP1	FAM70B	C13orf35	FLJ44054	FLJ41484	LINC00552	MCF2L-AS1	LOC100506394
13q14.2	Loss	1.5511e-14	chr13:50560260-51287000	hsa-mir-15a	TRIM13	DLEU1	ST13P4	KCNRG	MIR15A	MIR16-1	MIR3613
13q14.3	Loss	0.00074742	chr13:50743989-51487694	ST13P4	DLEU7
14q32.33	Loss	0	chr14:106142416-107349540	ADAM6	KIAA0125	LINC00226	LINC00221
16q21	Loss	1.0585e-05	chr16:65148021-66410465	LOC283867
18q23	Loss	0.03028	chr18:66715860-78077248	CYB5A	GALR1	MBP	NFATC1	ZNF236	CTDP1	SOCS6	ZNF516	TSHZ1	CD226	TXNL4A	ADNP2	RTTN	KCNG2	SALL3	TIMM21	ZNF407	CNDP2	RBFA	PQLC1	NETO1	PARD6G	CNDP1	FAM69C	CBLN2	FBXO15	DOK6	ZADH2	C18orf62	LOC284276	LOC339298	ATP9B	LOC400655	LOC400657	HSBP1L1	C18orf63	LOC100130522	LOC100131655	LOC100505776	LOC100505817
19q13.31	Loss	0.00056068	chr19:45136884-45174736	PVR	MIR4531
20p13	Loss	0.0095548	chr20:1523605-1614869	SIRPB1
20q13.33	Loss	0.033918	chr20:61955437-63025520	hsa-mir-647	CHRNA4	EEF1A2	NPBWR2	KCNQ2	MYT1	OPRL1	PTK6	SRMS	TCEA2	TPD52L2	TNFRSF6B	ARFRP1	RGS19	PRPF6	GMEB2	STMN3	RTEL1	SOX18	LIME1	UCKL1	PCMTD2	SLC2A4RG	ZNF512B	C20orf195	PPDPF	DNAJC5	ZGPAT	PRIC285	ZBTB46	SAMD10	ABHD16B	LINC00266-1	C20orf201	LINC00176	MIR647	UCKL1-AS1	MIR941-1	MIR941-4	MIR941-2	MIR941-3	MIR1914	LOC100505815	RTEL1-TNFRSF6B
22q11.22	Loss	0	chr22:23160656-23409901	hsa-mir-650	MIR650	IGLL5
3p26.2	Loss	0.043475	chr3:1-6906483	IL5RA	ITPR1	SETMAR	BHLHE40	EDEM1	CHL1	CNTN6	TRNT1	CRBN	ARL8B	LRRN1	CNTN4	SUMF1	EGOT	LOC100507582	MIR4790
3p12.3	Loss	2.9002e-07	chr3:75724475-77091635	hsa-mir-4273	ZNF717	MIR4273
4q35.2	Loss	0.063157	chr4:170191774-191154276	hsa-mir-1305	hsa-mir-4276	hsa-mir-548t	AGA	SLC25A4	CASP3	CLCN3	DCTD	F11	ACSL1	FAT1	FRG1	GPM6A	HMGB2	HPGD	HSP90AA4P	ING2	IRF2	KLKB1	MTNR1A	NEK1	TLR3	VEGFC	GLRA3	SORBS2	SAP30	HAND2	MFAP3L	ADAM29	SCRG1	DUX4	FAM149A	FBXO8	DUX2	PDLIM3	AADAT	GALNT7	CLDN22	C4orf27	NEIL3	UFSP2	CDKN2AIP	ODZ3	LRP2BP	STOX2	KIAA1430
6q26	Loss	0.015553	chr6:161690869-163165874	PARK2
6q13	Loss	8.9271e-05	chr6:72128430-73131757	RIMS1
7p22.3	Loss	0.010354	chr7:1-2280120	hsa-mir-339	GPER	PDGFA	PRKAR1B	MAFK	MAD1L1	ADAP1	SUN1	INTS1	GET4	CYP2W1	HEATR2	FAM20C	MICALL2	PSMG3	C7orf50	ZFAND2A	COX19	KIAA1908	GPR146	TMEM184A	TFAMP1	UNCX	ELFN1	FLJ44511	LOC442497	MIR339	LOC100288524	MIR4655
8q11.21	Loss	0.021738	chr8:49983668-52238275	SNTG1	C8orf22
9q31.3	Loss	0.010354	chr9:113332862-113639444	MUSK
9q34.2	Loss	0.0011079	chr9:136377331-136501819	ADAMTSL2	TMEM8C	FAM163B
9p21.3	Loss	0.059265	chr9:21861657-22447988	CDKN2A	CDKN2B	C9orf53	CDKN2B-AS1
13q31.3	Gain	0.066733	chr13:86750159-105521862	hsa-mir-4306	hsa-mir-623	hsa-mir-3170	hsa-mir-92a-1	hsa-mir-622	DCT	GPR183	ERCC5	FGF14	GPC5	GPR18	IPO5	PCCA	DNAJC3	RAP2A	SLC10A2	SLC15A1	TPP2	ZIC2	STK24	CLDN10	ITGBL1	TM9SF2	GPC6	MBNL2	FARP1	ABCC4	SOX21	DZIP1	DOCK9	TGDS	SLITRK5	OXGR1	BIVM	UGGT2	KDELC1	TMTC4	ZIC5	A2LD1	TEX30	METTL21CP1	RNF113B	LINC00410	GPR180	CLYBL	METTL21C
9q34.11	Gain	0.0068485	chr9:130893938-130899685	[LOC389791]
[truncated: 80 more columns]
