# Supplementary material for: Detection of new drivers of frequent B-cell lymphoid neoplasms using an integrated analysis of whole genomes
Source: PLoS One. 2021 May 4;16(5):e0248886. doi: 10.1371/journal.pone.0248886 (PMC8096002; doi:10.1371/journal.pone.0248886)
Supplement: S9 Table — FDR is reported in case a CNA affected the locus of more than 1 gene. (XLSX) [file pone.0248886.s013.xlsx]

## Sheet: Sheet1
Gene ID	CNA	Correlation	P-value	Q-value
MXRA8	1p36.32 loss	-0.32124	2.50174e-06	0.0001125
ATAD3B	1p36.32 loss	0.279405	4.75997e-05	0.001071
PANK4	1p36.32 loss	0.243754	0.000414541	0.00621812
SSU72	1p36.32 loss	0.231579	0.000810462	0.0091177
PUSL1	1p36.32 loss	0.217569	0.00168128	0.0151315
MRPL20	1p36.32 loss	0.208016	0.00269706	0.020228
UBE2J2	1p36.32 loss	0.203301	0.00338053	0.021732
ATAD3A	1p36.32 loss	0.191264	0.00588871	0.0294436
AGRN	1p36.32 loss	-0.192495	0.00557159	0.0294436
CDK11B	1p36.32 loss	0.183354	0.00833928	0.0355866
PRKCZ	1p36.32 loss	0.182373	0.00869894	0.0355866
CCNL2	1p36.32 loss	0.174667	0.0120383	0.0416712
CDK11A	1p36.32 loss	0.175462	0.0116481	0.0416712
AURKAIP1	1p36.32 loss	0.171925	0.0134738	0.0433088
PLCH2	1p36.32 loss	0.15864	0.0227566	0.0682699
DVL1	1p36.32 loss	0.155305	0.0258124	0.068817
PEX10	1p36.32 loss	0.155114	0.0259975	0.068817
NOC2L	1p36.32 loss	0.150678	0.0306314	0.0765784
TNFRSF18	1p36.32 loss	-0.148257	0.0334443	0.0792103
RER1	1p36.32 loss	0.144112	0.0387712	0.0872352
ZNF717	3p12.3 loss	0.320709	2.60461e-06	--
ITPR1	3p26.2 loss	0.345198	3.74581e-07	4.5e-06
CRBN	3p26.2 loss	0.29022	2.32112e-05	0.0001392
TRNT1	3p26.2 loss	0.250498	0.000281753	0.00112701
CNTN6	3p26.2 loss	-0.19194	0.00571245	0.0171373
CCDC110	4q35.2 loss	-0.308101	6.62939e-06	0.00025857
CYP4V2	4q35.2 loss	0.277619	5.34427e-05	0.0010413
CEP44	4q35.2 loss	0.265542	0.000114534	0.00148895
FBXO8	4q35.2 loss	0.256958	0.0001927	0.00187882
CDKN2AIP	4q35.2 loss	0.241692	0.000465498	0.00363088
AGA	4q35.2 loss	0.23152	0.000813004	0.00528453
HSP90AA4P	4q35.2 loss	-0.226114	0.00108298	0.00603372
NEIL3	4q35.2 loss	-0.213166	0.00209567	0.0102164
PDLIM3	4q35.2 loss	-0.196821	0.0045753	0.0198263
FAT1	4q35.2 loss	-0.18223	0.0087526	0.0321021
IRF2	4q35.2 loss	0.181439	0.00905444	0.0321021
GPM6A	4q35.2 loss	0.175481	0.0116388	0.0324224
LRP2BP	4q35.2 loss	0.175487	0.0116362	0.0324224
RWDD4	4q35.2 loss	0.177249	0.0108114	0.0324224
SORBS2	4q35.2 loss	-0.168188	0.0156704	0.0407429
WDR17	4q35.2 loss	0.155814	0.0253243	0.061728
SNX25	4q35.2 loss	0.152355	0.028803	0.0660774
FAM149A	4q35.2 loss	-0.149219	0.0323015	0.0699866
KLKB1	4q35.2 loss	0.146901	0.0351142	0.0720765
NEK1	4q35.2 loss	0.141821	0.042011	0.0780204
TRAPPC11	4q35.2 loss	0.141951	0.0418208	0.0780204
DCTD	4q35.2 loss	0.138545	0.0470353	0.0833808
PRKAR1B	7p22.3 loss	0.401441	2.22916e-09	3.791e-08
FAM20C	7p22.3 loss	0.222556	0.00130322	0.00899793
COX19	7p22.3 loss	-0.218698	0.00158787	0.00899793
ZFAND2A	7p22.3 loss	-0.177646	0.010633	0.0451904
MICALL2	7p22.3 loss	0.151568	0.0296482	0.0897332
C7orf50	7p22.3 loss	0.149762	0.0316705	0.0897332
INTS1	7p22.3 loss	0.142621	0.0408536	0.0992158
ADAMTSL2	9q31.3 loss	0.165002	0.0177841	--
CDKN2B-AS1	9q34.2 loss	0.253646	0.000234424	0.000703272
CDKN2B	9q34.2 loss	-0.184554	0.00791715	0.0118757
CHID1	11p15.5 loss	0.347848	3.00596e-07	1.2642e-05
AP2A2	11p15.5 loss	0.256538	0.000197578	0.00207457
RIC8A	11p15.5 loss	0.259245	0.000168049	0.00207457
NLRP6	11p15.5 loss	-0.25999	0.000160682	0.00207457
DUSP8	11p15.5 loss	-0.24964	0.000296126	0.00228067
LRRC56	11p15.5 loss	-0.247983	0.00032581	0.00228067
CTSD	11p15.5 loss	0.244983	0.000386683	0.0023201
IFITM3	11p15.5 loss	0.227929	0.000984327	0.00510888
H19	11p15.5 loss	0.225908	0.00109476	0.00510888
TSPAN4	11p15.5 loss	0.223535	0.00123885	0.00520316
TALDO1	11p15.5 loss	0.218423	0.00161017	0.00614793
TNNI2	11p15.5 loss	-0.208583	0.00262394	0.00918378
POLR2L	11p15.5 loss	0.198669	0.00420072	0.0135716
PHRF1	11p15.5 loss	0.19142	0.00584759	0.0175428
SIGIRR	11p15.5 loss	-0.189831	0.00627788	0.0175781
MUC6	11p15.5 loss	-0.187716	0.00689441	0.0180978
MOB2	11p15.5 loss	-0.185277	0.0076723	0.0189551
TNNT3	11p15.5 loss	-0.180541	0.00940825	0.0219526
MRPL23	11p15.5 loss	0.16884	0.0152659	0.0337457
PNPLA2	11p15.5 loss	-0.160237	0.0214068	0.0449544
IFITM10	11p15.5 loss	-0.158388	0.0229763	0.0459526
PSMD13	11p15.5 loss	0.156117	0.0250376	0.0477991
TMEM80	11p15.5 loss	-0.153797	0.027306	0.0498632
HRAS	11p15.5 loss	-0.151573	0.0296434	0.0518759
MIR210	11p15.5 loss	-0.144013	0.0389067	0.0628493
MIR210HG	11p15.5 loss	-0.144013	0.0389067	0.0628493
SNORA52	11p15.5 loss	-0.140627	0.0437871	0.0681132
SLC25A22	11p15.5 loss	0.12871	0.0652169	0.0978254
CWF19L2	11q14.1 loss	0.266482	0.000108074	--
DCUN1D5	11q22.3 loss	0.486571	1.21564e-13	6.466e-12
MTMR2	11q22.3 loss	0.315471	3.85964e-06	6.81933e-05
YAP1	11q22.3 loss	0.316656	3.53343e-06	6.81933e-05
SCARNA9	11q22.3 loss	-0.304998	8.28914e-06	0.000109843
MMP7	11q22.3 loss	0.295859	1.57746e-05	0.00016748
PRSS23	11q22.3 loss	0.282117	3.98651e-05	0.0003021
CNTN5	11q22.3 loss	0.2837	3.5915e-05	0.0003021
PRCP	11q22.3 loss	0.278134	5.16928e-05	0.000304456
TRPC6	11q22.3 loss	0.279749	4.65453e-05	0.000304456
TMEM135	11q22.3 loss	0.276348	5.80049e-05	0.0003074
TMEM126B	11q22.3 loss	0.260466	0.00015613	0.000704473
AMOTL1	11q22.3 loss	0.260112	0.000159503	0.000704473
CTSC	11q22.3 loss	0.245715	0.000370938	0.00151229
MMP1	11q22.3 loss	0.241901	0.000460095	0.00152407
ANKRD49	11q22.3 loss	-0.24276	0.000438424	0.00152407
ANKRD42	11q22.3 loss	-0.243824	0.000412919	0.00152407
FZD4	11q22.3 loss	0.230865	0.000842064	0.00247941
ME3	11q22.3 loss	0.231901	0.000796542	0.00247941
BIRC2	11q22.3 loss	0.21895	0.0015677	0.00415441
FUT4	11q22.3 loss	-0.2194	0.0015322	0.00415441
FAT3	11q22.3 loss	0.21407	0.00200368	0.00505692
MAML2	11q22.3 loss	-0.197542	0.00442574	0.010662
MMP13	11q22.3 loss	0.193741	0.00526646	0.0119174
CCDC82	11q22.3 loss	-0.192297	0.0056214	0.0119174
ARHGAP42	11q22.3 loss	-0.192544	0.00555921	0.0119174
SLC36A4	11q22.3 loss	-0.190876	0.00599186	0.0122142
PICALM	11q22.3 loss	0.156299	0.0248668	0.0458099
DYNC2H1	11q22.3 loss	0.15783	0.023468	0.0458099
PDGFD	11q22.3 loss	0.156087	0.0250658	0.0458099
PANX1	11q22.3 loss	-0.151961	0.0292233	0.0516279
NAALAD2	11q22.3 loss	0.144318	0.0384896	0.0655953
TMEM123	11q22.3 loss	0.143507	0.0396047	0.0655953
GAS6	13q14.3 loss	0.250465	0.000282306	0.0045169
DCUN1D2	13q14.3 loss	-0.220683	0.00143504	0.0114803
SOX1	13q14.3 loss	0.190115	0.00619892	0.0330609
GRTP1	13q14.3 loss	-0.16192	0.0200609	0.0802437
UPF3A	13q14.3 loss	-0.150799	0.030496	0.0975872
GPR180	13q31.3 gain	0.438795	4.18965e-11	1.3408e-09
ABCC4	13q31.3 gain	0.355401	1.58787e-07	2.544e-06
TMTC4	13q31.3 gain	0.318743	3.02159e-06	3.22133e-05
RAP2A	13q31.3 gain	0.27956	4.71229e-05	0.0003768
DNAJC3	13q31.3 gain	0.246565	0.000353381	0.00187108
GPC6	13q31.3 gain	0.24398	0.0004093	0.00187108
TGDS	13q31.3 gain	0.24736	0.000337657	0.00187108
BIVM-ERCC5	13q31.3 gain	0.224318	0.0011895	0.00475798
FGF14	13q31.3 gain	0.217086	0.00172279	0.00551292
GPC5	13q31.3 gain	0.21903	0.0015613	0.00551292
DZIP1	13q31.3 gain	0.210578	0.00238068	0.00692561
PCCA	13q31.3 gain	0.208392	0.00264837	0.00706232
TPP2	13q31.3 gain	0.169791	0.0146922	0.0361653
UBAC2	13q31.3 gain	0.163984	0.0185101	0.0423089
DCT	13q31.3 gain	-0.161399	0.0204693	0.0433725
BIVM	13q31.3 gain	0.156805	0.024397	0.0433725
MIR17	13q31.3 gain	0.158086	0.0232414	0.0433725
MIR17HG	13q31.3 gain	0.158086	0.0232414	0.0433725
FARP1	13q31.3 gain	0.152885	0.0282441	0.047569
TM9SF2	13q31.3 gain	0.140728	0.0436336	0.0698138
TEX30	13q31.3 gain	0.134239	0.0543937	0.0828856
DLEU1	13q33.3 loss	0.157109	0.0241179	0.0964716
ST13P4	13q34 loss	-0.219074	0.00155784	0.00311567
RTTN	18q23 loss	0.37966	1.82165e-08	2.277e-07
ATP9B	18q23 loss	0.378289	2.06871e-08	2.277e-07
ZNF407	18q23 loss	0.369231	4.7231e-08	3.46133e-07
CTDP1	18q23 loss	0.345526	3.64558e-07	2.0075e-06
PARD6G	18q23 loss	0.337968	6.75764e-07	2.9744e-06
ZADH2	18q23 loss	0.310835	5.43337e-06	1.991e-05
TSHZ1	18q23 loss	0.301009	1.10065e-05	3.45714e-05
ZNF236	18q23 loss	0.253975	0.00022993	0.000632306
TIMM21	18q23 loss	0.250939	0.000274625	0.000671307
TXNL4A	18q23 loss	0.23968	0.000520764	0.00114568
SOCS6	18q23 loss	0.230795	0.000845224	0.00169045
NFATC1	18q23 loss	0.222589	0.00130103	0.00238523
MBP	18q23 loss	0.219474	0.00152639	0.00258313
RBFA	18q23 loss	0.209976	0.00245178	0.0038528
CD226	18q23 loss	0.141138	0.0430186	0.063094
CYB5A	18q23 loss	0.12977	0.0630142	0.0866445
IGLL5	22q11.22 loss	0.53573	1.0649e-16	--
