# Supplementary material for: Detection of new drivers of frequent B-cell lymphoid neoplasms using an integrated analysis of whole genomes
Source: PLoS One. 2021 May 4;16(5):e0248886. doi: 10.1371/journal.pone.0248886 (PMC8096002; doi:10.1371/journal.pone.0248886)
Supplement: S10 Table — Only events with FDR <5% are shown. (XLSX) [file pone.0248886.s014.xlsx]

## Sheet: Sheet1
Event ID	Low 95% CI	Up 95% CI	Cases 1	Cases 2	Compasion	P-value	Q-value
MYC	0	0.015534	0	24	CLLvsBURKITT	1.58389e-20	4.18148e-18
ID3	0	0.0307509	0	19	CLLvsBURKITT	2.93587e-15	3.87535e-13
CCND3	0.00200996	0.0960231	2	16	CLLvsBURKITT	1.98365e-10	1.74561e-08
FBXO11	0	0.0764035	0	12	CLLvsBURKITT	3.67889e-09	2.42806e-07
TP53	0.0124554	0.168672	5	16	CLLvsBURKITT	1.77681e-08	9.38154e-07
ARID1A	0.000552929	0.196677	1	9	CLLvsBURKITT	6.22554e-06	0.000273924
P2RY8	0	0.180163	0	7	CLLvsBURKITT	2.11384e-05	0.00079722
FOXO1	0	0.228208	0	6	CLLvsBURKITT	0.000107383	0.00314991
14q32.33 deletion	2.97191	81.4836	99	22	CLLvsBURKITT	9.64223e-05	0.00314991
GNA13	0	0.302726	0	5	CLLvsBURKITT	0.000528656	0.0126877
RHOA	0	0.302726	0	5	CLLvsBURKITT	0.000528656	0.0126877
14q32.33 deletion	10.478	189.812	99	39	CLLvsDLBCL	1.16198e-15	3.06763e-13
IGLL5	0.00968165	0.119411	4	42	CLLvsDLBCL	3.54619e-14	4.68097e-12
PIM1	0	0.0839979	0	27	CLLvsDLBCL	1.97078e-11	1.73428e-09
SOCS1	0	0.0889711	0	26	CLLvsDLBCL	5.56041e-11	3.66987e-09
KMT2D	0.000493159	0.131263	1	27	CLLvsDLBCL	3.6541e-10	1.92936e-08
BCL2	0	0.12154	0	21	CLLvsDLBCL	8.42396e-09	3.70654e-07
HIST1H1E	0.00065311	0.178228	1	22	CLLvsDLBCL	4.68208e-08	1.76581e-06
GNA13	0	0.150637	0	18	CLLvsDLBCL	1.5137e-07	4.99521e-06
HIST1H1C	0	0.162819	0	17	CLLvsDLBCL	3.88905e-07	1.02671e-05
SGK1	0	0.162819	0	17	CLLvsDLBCL	3.88905e-07	1.02671e-05
ACTB	0	0.176761	0	16	CLLvsDLBCL	9.89939e-07	2.17787e-05
B2M	0	0.176761	0	16	CLLvsDLBCL	9.89939e-07	2.17787e-05
CREBBP	0.00689124	0.272927	2	20	CLLvsDLBCL	2.84412e-06	5.36319e-05
6q26 deletion	0.00689124	0.272927	2	20	CLLvsDLBCL	2.84412e-06	5.36319e-05
TMSB4X	0.000902126	0.256351	1	17	CLLvsDLBCL	4.42699e-06	7.79151e-05
LTB	0.00732804	0.293544	2	19	CLLvsDLBCL	6.45703e-06	0.000106541
BTG2	0.00783397	0.316816	2	18	CLLvsDLBCL	1.45448e-05	0.00021496
STAT3	0	0.233176	0	13	CLLvsDLBCL	1.54706e-05	0.00021496
ZFP36L1	0	0.233176	0	13	CLLvsDLBCL	1.54706e-05	0.00021496
EBF1	0.00104538	0.304289	1	15	CLLvsDLBCL	2.51031e-05	0.000331361
13q31.3 gain	0	0.259164	0	12	CLLvsDLBCL	3.80135e-05	0.000456162
16q21 deletion	0	0.259164	0	12	CLLvsDLBCL	3.80135e-05	0.000456162
BCL6	0	0.290685	0	11	CLLvsDLBCL	9.26244e-05	0.000815095
CD70	0	0.290685	0	11	CLLvsDLBCL	9.26244e-05	0.000815095
CD79B	0	0.290685	0	11	CLLvsDLBCL	9.26244e-05	0.000815095
CD83	0	0.290685	0	11	CLLvsDLBCL	9.26244e-05	0.000815095
MEF2B	0	0.290685	0	11	CLLvsDLBCL	9.26244e-05	0.000815095
NOTCH2	0	0.290685	0	11	CLLvsDLBCL	9.26244e-05	0.000815095
ZC3H12A	0	0.290685	0	11	CLLvsDLBCL	9.26244e-05	0.000815095
ZNF608	0	0.290685	0	11	CLLvsDLBCL	9.26244e-05	0.000815095
HLA-A	0.00122963	0.369403	1	13	CLLvsDLBCL	0.000135436	0.00115339
CARD11	0	0.32965	0	10	CLLvsDLBCL	0.000223842	0.00164151
MYC	0	0.32965	0	10	CLLvsDLBCL	0.000223842	0.00164151
NFKBIA	0	0.32965	0	10	CLLvsDLBCL	0.000223842	0.00164151
P2RY8	0	0.32965	0	10	CLLvsDLBCL	0.000223842	0.00164151
13q33.3 deletion	0	0.32965	0	10	CLLvsDLBCL	0.000223842	0.00164151
ITPKB	0.00134304	0.411589	1	12	CLLvsDLBCL	0.000308528	0.00220139
6q13 deletion	0.0226917	0.465835	3	16	CLLvsDLBCL	0.000354668	0.00246401
chr4:132925965-133045186 (RP11-789C2.1)	1.58391	5.93032	74	38	CLLvsDLBCL	0.000439351	0.00297407
CD58	0	0.37906	0	9	CLLvsDLBCL	0.000536608	0.00321965
EZH2	0	0.37906	0	9	CLLvsDLBCL	0.000536608	0.00321965
HLA-B	0	0.37906	0	9	CLLvsDLBCL	0.000536608	0.00321965
TMEM30A	0	0.37906	0	9	CLLvsDLBCL	0.000536608	0.00321965
TNFRSF14	0	0.37906	0	9	CLLvsDLBCL	0.000536608	0.00321965
1p36.32 deletion	0.104912	0.623965	10	24	CLLvsDLBCL	0.00100152	0.00587557
EEF1A1	0	0.443609	0	8	CLLvsDLBCL	0.00127626	0.00673864
IRF8	0	0.443609	0	8	CLLvsDLBCL	0.00127626	0.00673864
PABPC3	0	0.443609	0	8	CLLvsDLBCL	0.00127626	0.00673864
PIM2	0	0.443609	0	8	CLLvsDLBCL	0.00127626	0.00673864
RPS6KA6	0	0.443609	0	8	CLLvsDLBCL	0.00127626	0.00673864
ARID1A	0.00147537	0.462928	1	11	CLLvsDLBCL	0.00131322	0.00679785
TP53	0.0585164	0.650561	5	16	CLLvsDLBCL	0.00230375	0.011696
14:105953691-105956212 (Promoter, C14orf80)	1.91528	Inf	10	0	CLLvsDLBCL	0.00245265	0.012217
FBXO11	0	0.531514	0	7	CLLvsDLBCL	0.00301197	0.0130354
FOXO1	0	0.531514	0	7	CLLvsDLBCL	0.00301197	0.0130354
GNAI2	0	0.531514	0	7	CLLvsDLBCL	0.00301197	0.0130354
GRB2	0	0.531514	0	7	CLLvsDLBCL	0.00301197	0.0130354
HIST1H1B	0	0.531514	0	7	CLLvsDLBCL	0.00301197	0.0130354
SPEN	0.0286215	0.621336	3	13	CLLvsDLBCL	0.00283382	0.0130354
TNFAIP3	0.00163181	0.526704	1	10	CLLvsDLBCL	0.00271447	0.0130354
9p21.3 deletion	0	0.531514	0	7	CLLvsDLBCL	0.00301197	0.0130354
11p15.5 deletion	1.68989	507.702	13	1	CLLvsDLBCL	0.00369344	0.0152354
6:91002579-91007908 (BACH2)	1.35146	5.83505	41	16	CLLvsDLBCL	0.00369032	0.0152354
HIST1H2BC	0.00181957	0.608086	1	9	CLLvsDLBCL	0.00558031	0.0223212
MYD88	0.0150315	0.711956	2	10	CLLvsDLBCL	0.00636928	0.0250969
BTK	0	0.657913	0	6	CLLvsDLBCL	0.00705435	0.026605
C10orf12	0	0.657913	0	6	CLLvsDLBCL	0.00705435	0.026605
STAT6	0	0.657913	0	6	CLLvsDLBCL	0.00705435	0.026605
EP300	0.00204912	0.715278	1	8	CLLvsDLBCL	0.0113874	0.0406255
FAM186A	0.00204912	0.715278	1	8	CLLvsDLBCL	0.0113874	0.0406255
FAS	0.00204912	0.715278	1	8	CLLvsDLBCL	0.0113874	0.0406255
3p12.3 deletion	0.00204912	0.715278	1	8	CLLvsDLBCL	0.0113874	0.0406255
11q22.3 deletion	1.2538	54.4501	13	2	CLLvsDLBCL	0.0132883	0.0467749
KMT2D	0.000122907	0.0307106	1	59	CLLvsFL	4.1498e-26	1.09555e-23
CREBBP	0.00117955	0.0428959	2	58	CLLvsFL	4.28564e-24	5.65705e-22
14q32.33 deletion	11.7637	210.933	99	39	CLLvsFL	3.92462e-17	3.45366e-15
BCL2	0	0.0500726	0	39	CLLvsFL	1.90401e-16	1.25665e-14
TNFRSF14	0	0.0667337	0	33	CLLvsFL	1.3389e-13	7.0694e-12
EZH2	0	0.115354	0	23	CLLvsFL	2.93554e-09	1.29164e-07
MEF2B	0	0.174913	0	17	CLLvsFL	7.37201e-07	2.7803e-05
STAT6	0	0.189689	0	16	CLLvsFL	1.79628e-06	5.92772e-05
ARID1A	0.000907136	0.254598	1	18	CLLvsFL	3.52133e-06	0.000103292
IRF8	0	0.226324	0	14	CLLvsFL	1.04065e-05	0.000274732
IGLL5	0.0291806	0.381638	4	22	CLLvsFL	2.59588e-05	0.000571094
RRAGC	0	0.2495	0	13	CLLvsFL	2.47506e-05	0.000571094
EEF1A1	0	0.277064	0	12	CLLvsFL	5.84115e-05	0.0011862
6q26 deletion	0.0104485	0.437307	2	15	CLLvsFL	0.000235089	0.0044331
SOCS1	0	0.351824	0	10	CLLvsFL	0.000318029	0.00559732
CARD11	0	0.404236	0	9	CLLvsFL	0.000733914	0.0107641
CXCR5	0	0.404236	0	9	CLLvsFL	0.000733914	0.0107641
FOXO1	0	0.404236	0	9	CLLvsFL	0.000733914	0.0107641
EP300	0.00157887	0.494408	1	11	CLLvsFL	0.00144406	0.0200649
ATP6V1B2	0	0.472684	0	8	CLLvsFL	0.0016815	0.020178
B2M	0	0.472684	0	8	CLLvsFL	0.0016815	0.020178
PIM1	0	0.472684	0	8	CLLvsFL	0.0016815	0.020178
11p15.5 deletion	1.79638	538.579	13	1	CLLvsFL	0.00189123	0.0217081
14:105953691-105956212 (Promoter, C14orf80)	2.03403	Inf	10	0	CLLvsFL	0.00201129	0.0221242
FAM186A	0.00174473	0.562084	1	10	CLLvsFL	0.00300054	0.030467
HIST1H1E	0.00174473	0.562084	1	10	CLLvsFL	0.00300054	0.030467
ACTB	0	0.565952	0	7	CLLvsFL	0.00382541	0.0315596
BTK	0	0.565952	0	7	CLLvsFL	0.00382541	0.0315596
CD79B	0	0.565952	0	7	CLLvsFL	0.00382541	0.0315596
GNA13	0	0.565952	0	7	CLLvsFL	0.00382541	0.0315596
PABPC3	0	0.565952	0	7	CLLvsFL	0.00382541	0.0315596
22q11.22 deletion	1.48006	19.8721	19	4	CLLvsFL	0.00338831	0.0315596
EBF1	0.0019438	0.648398	1	9	CLLvsFL	0.00617013	0.0479093
3p12.3 deletion	0.0019438	0.648398	1	9	CLLvsFL	0.00617013	0.0479093
MYC	0.0119367	0.131472	10	24	DLBCLvsBURKITT	6.92188e-11	1.82738e-08
ID3	0.0104639	0.145734	5	19	DLBCLvsBURKITT	1.83741e-09	2.42538e-07
CCND3	0.0320772	0.311071	8	16	DLBCLvsBURKITT	5.41501e-06	0.000476521
KMT2D	3.48771	Inf	27	0	DLBCLvsBURKITT	4.81402e-05	0.0025418
PIM1	3.48771	Inf	27	0	DLBCLvsBURKITT	4.81402e-05	0.0025418
SOCS1	3.29307	Inf	26	0	DLBCLvsBURKITT	9.0917e-05	0.00400035
IGLL5	2.158	29.8933	42	4	DLBCLvsBURKITT	0.000204313	0.00662006
1p36.32 deletion	2.9235	Inf	24	0	DLBCLvsBURKITT	0.000195473	0.00662006
3:187650552-187664009 (RP11-44H4.1)	0.0637022	0.490183	13	16	DLBCLvsBURKITT	0.000225684	0.00662006
FBXO11	0.0438065	0.480696	7	12	DLBCLvsBURKITT	0.000365492	0.00964899
HIST1H1E	2.57765	Inf	22	0	DLBCLvsBURKITT	0.000419096	0.0100583
BCL2	2.41247	Inf	21	0	DLBCLvsBURKITT	0.000763431	0.0167955
LTB	2.09816	Inf	19	0	DLBCLvsBURKITT	0.00153399	0.0311518
TP53	0.0850256	0.610337	16	16	DLBCLvsBURKITT	0.00186353	0.0351409
HIST1H1C	1.80235	Inf	17	0	DLBCLvsBURKITT	0.00309739	0.0481007
SGK1	1.80235	Inf	17	0	DLBCLvsBURKITT	0.00309739	0.0481007
TMSB4X	1.80235	Inf	17	0	DLBCLvsBURKITT	0.00309739	0.0481007
MYC	0.000724887	0.03925	2	24	FLvsBURKITT	1.06027e-16	2.79912e-14
ID3	0.00160765	0.077438	2	19	FLvsBURKITT	5.61633e-12	4.94237e-10
KMT2D	14.859	Inf	59	0	FLvsBURKITT	4.09324e-12	4.94237e-10
CCND3	0.00582455	0.142176	3	16	FLvsBURKITT	7.96486e-09	5.25681e-07
CREBBP	5.00636	101.315	58	3	FLvsBURKITT	3.44501e-08	1.81896e-06
FBXO11	0.000431966	0.143667	1	12	FLvsBURKITT	1.7945e-07	7.89582e-06
BCL2	5.84645	Inf	39	0	FLvsBURKITT	3.63511e-07	1.27235e-05
TP53	0.0195897	0.229901	6	16	FLvsBURKITT	3.85562e-07	1.27235e-05
TNFRSF14	4.38753	Inf	33	0	FLvsBURKITT	9.9732e-06	0.000292547
CREBBP	3.01055	12.8843	58	20	FLvsDLBCL	4.25496e-08	1.12331e-05
KMT2D	2.1507	8.60548	59	27	FLvsDLBCL	7.07703e-06	0.000934168
TNFRSF14	2.08411	12.6773	33	9	FLvsDLBCL	6.65565e-05	0.00585697
PIM1	0.0758554	0.514837	8	27	FLvsDLBCL	0.000230925	0.0152411
BTG2	0.0232241	0.467118	3	18	FLvsDLBCL	0.000291192	0.0153749
HLA-A	0.00144075	0.435099	1	13	FLvsDLBCL	0.000453969	0.0199746
IGLL5	0.15944	0.646707	22	42	FLvsDLBCL	0.000800835	0.0302029
RRAGC	2.02079	610.266	13	1	FLvsDLBCL	0.00127458	0.0420611
SOCS1	0.111783	0.662666	10	26	FLvsDLBCL	0.00144098	0.0422689
CD83	0.00172887	0.545168	1	11	FLvsDLBCL	0.00194576	0.0466982
SGK1	0.0434221	0.607344	4	17	FLvsDLBCL	0.0019159	0.0466982
